# Supplementary material for: Trimetallic Zeolitic Imidazolate Framework-Derived CoNiO2/NiCo2O4/NiFe2O4 Hierarchical Architecture: Unveiling Multi-Component Synergism for Ultrahigh-Capacity and Highly Stable Lithium Storage
Source: Molecules. 2026 Mar 4;31(5):855. doi: 10.3390/molecules31050855 (PMC12985757; doi:10.3390/molecules31050855)
Supplement: Supplementary file 1 [file molecules-31-00855-s001.zip]

Archive with 1 entries (1 files):
- molecules-4119909-supplementary.pdf
